# Supplementary material for: Short Sleep Duration Was Associated with Increased Regional Body Fat in US Adults: The NHANES from 2011 to 2018
Source: Nutrients. 2022 Jul 11;14(14):2840. doi: 10.3390/nu14142840 (PMC9322167; doi:10.3390/nu14142840)
Supplement: Supplementary file 1 [file nutrients-14-02840-s001.zip]

Archive with 1 entries (1 files):
- nutrients-1783981-supplementary.pdf
